# Supplementary material for: Description of a new species of Haemogamasus (Mesostigmata, Laelapidae, Haemogamasinae) from Chubut, Río Negro and Neuquén Provinces, Argentina
Source: Zookeys. 2012 Mar 2;(173):51–77. doi: 10.3897/zookeys.173.1592 (PMC3307360; doi:10.3897/zookeys.173.1592)
Supplement: XML Treatment for Haemogamasus alongipilis [file zookeys.173.1592-treatment1.xml]

<!DOCTYPE tp:taxon-treatment
  PUBLIC "-//TaxonX//DTD Taxonomic Treatment Publishing DTD v0 20100105//EN" "tax-treatment-NSO.dtd">
<tp:taxon-treatment xmlns:tp="http://www.plazi.org/taxpub"><tp:treatment-meta><mixed-citation publication-type="journal"><person-group><name><surname>Herrin</surname><given-names>C. Selby</given-names></name><name><surname>Sage</surname><given-names>Richard D.</given-names></name></person-group><article-title>Description of a new species of 
                    <italic>Haemogamasus</italic> (Mesostigmata, Laelapidae, Haemogamasinae) from Chubut, Río Negro and Neuquén Provinces, Argentina
                </article-title><source>Zookeys</source><day>2</day><month>3</month><year>2012</year><volume>2012</volume><issue>173</issue><fpage>51</fpage><lpage>77</lpage><pub-id pub-id-type="doi">10.3897/zookeys.173.1592</pub-id></mixed-citation></tp:treatment-meta><tp:nomenclature><tp:taxon-name>
                        <tp:taxon-name-part taxon-name-part-type="genus">Haemogamasus</tp:taxon-name-part>
                        <tp:taxon-name-part taxon-name-part-type="species">alongipilis</tp:taxon-name-part>
                    <object-id xmlns:xlink="http://www.w3.org/1999/xlink" xlink:type="simple">urn:lsid:zoobank.org:act:64F6027D-FC35-4638-AE03-8ED1FD954305 </object-id>
                    <object-id xmlns:xlink="http://www.w3.org/1999/xlink" xlink:type="simple">http://species-id.net/wiki/Haemogamasus_alongipilis</object-id>
                    </tp:taxon-name><tp:taxon-authority>Herrin &amp; Sage</tp:taxon-authority><tp:taxon-status xmlns:xlink="http://www.w3.org/1999/xlink" xlink:type="simple">sp. n.</tp:taxon-status><xref ref-type="fig" rid="F1">Figs 1</xref><xref ref-type="fig" rid="F2"/><xref ref-type="fig" rid="F3"/><xref ref-type="fig" rid="F4"/><xref ref-type="fig" rid="F5"/><xref ref-type="fig" rid="F6"/><xref ref-type="fig" rid="F7"/><xref ref-type="fig" rid="F8"/><xref ref-type="fig" rid="F9"/><xref ref-type="fig" rid="F10"/><xref ref-type="fig" rid="F11"/><xref ref-type="fig" rid="F12"/><xref ref-type="fig" rid="F13"/><xref ref-type="fig" rid="F14"/><xref ref-type="fig" rid="F15"/><xref ref-type="fig" rid="F16"/><xref ref-type="fig" rid="F17"/><xref ref-type="fig" rid="F18"/><xref ref-type="fig" rid="F19">22</xref></tp:nomenclature><tp:treatment-sec sec-type="Type materia"><title>Type materia.</title><p>Holotype, ♀: Argentina: Neuquén Province, Los Lagos Departamento, 4.8 km W, 12.2 km N Villa La Angostura (Parque Nacional Nahuel Huapi), elev. 840 m, (<named-content xmlns:xlink="http://www.w3.org/1999/xlink" content-type="dwc:verbatimCoordinates" xlink:type="simple">39°02'12.48"S, 70°18'25.68"W</named-content>), trapline 9, mature Coíhue forest with bamboo, ex. <italic><tp:taxon-name>Abrothrix longipilis</tp:taxon-name></italic>, ♀, 07 XI 2006, R. D. Sage (slide RDS–18117, MACN); paratype, ♀: (same data as holotype, slide RDS–18117, MACN); paratypes, deutonumphs (2): (same data as holotype, slide RDS–18117, MACN); paratypes, ♀s (3) &amp; deutonymphs (3): Argentina: Neuquén Province, Los Lagos Departamento, 3.5 km W, 12.8 km N Villa La Angostura (Parque Nacional Nahuel Huapi), elev. 830 m, trapline 10, mixed Coíhue/Ñire forest with bamboo, <italic><tp:taxon-name>Abrothrix longipilis</tp:taxon-name></italic>, 1 ♂ &amp; 1 ♀, 6 XI 2006, R. D. Sage (slides RDS–18104 &amp; 18106, MCNLP); paratype ♀: Neuquén Province, Aluminé Departamento, 3.8 km W, 0.7 km N Quillén, (Parque Nacional Lanín) elev. 980 m, (<named-content xmlns:xlink="http://www.w3.org/1999/xlink" content-type="dwc:verbatimCoordinates" xlink:type="simple">39°03'07.26"S, 70°20'42.24"W</named-content>), trapline 4, Roble Pellín/Ñire forest with bamboo, ex. <italic><tp:taxon-name>Abrothrix longipilis</tp:taxon-name></italic> (Waterhouse), ♀, 13 X 2006, R. D. Sage (slide RDS–18030, BYU); paratypes, ♀s (2) &amp; deutonymphs (4): Neuquén Province, Aluminé Departamento, 3.9 km W, 1.1 km N Quillén (Parque Nacional Lanín), elev. 1010 m, (<named-content xmlns:xlink="http://www.w3.org/1999/xlink" content-type="dwc:verbatimCoordinates" xlink:type="simple">39°03'07.26"S, 70°20'42.24"W</named-content>), trapline 3, Roble Pellín forest with bamboo, ex. <italic><tp:taxon-name>Abrothrix longipilis</tp:taxon-name></italic> (Waterhouse), 2 ♂s, 17 X 2006, R. D. Sage (slide RDS–18039 &amp; 18040, BYU); paratype, deutonymph: Argentina, Neuquén Province, Los Lagos Departamento, 4.8 km W, 12.2 km N Villa La Angostura (Parque National Nahuel Huapi), elev. 840 m, (39°02'12.48"S,), trapline 9, mature Coíhue forest with bamboo, ex. <italic><tp:taxon-name>Geoxus valdivianus</tp:taxon-name></italic> Philippi, 1 ♂, 07 XI 2006, R. D. Sage (slide RDS–18112, BYU); paratype, deutonymph (1): Argentina, Neuquén Province, Los Lagos Departamento, 4.8 km W, 12.2 km N Villa La Angostura (Parque National Nahuel Huapi), elev. 840 m, (<named-content xmlns:xlink="http://www.w3.org/1999/xlink" content-type="dwc:verbatimCoordinates" xlink:type="simple">39°02'12.48"S, 70°18'25.68"W</named-content>), trapline 9, mature Coíhue forest with bamboo, ex. <italic><tp:taxon-name>Loxdontomys micropus</tp:taxon-name></italic> (Waterhouse), ♂, 07 XI 2006, R. D. Sage (slides RDS–18113, BYU); paratypes, ♀ (1) &amp; deutonymphs (10): Argentina, Neuquén Province, Los Lagos Departamento, 4.8 km W, 12.2 km N Villa La Angostura (Parque National Nahuel Huapi), elev. 840 m, (<named-content xmlns:xlink="http://www.w3.org/1999/xlink" content-type="dwc:verbatimCoordinates" xlink:type="simple">39°02'12.48"S, 70°18'25.68"W</named-content>), trapline 9, mature Coíhue forest with bamboo, ex. <italic><tp:taxon-name>Abrothrix longipilis</tp:taxon-name></italic> (Waterhouse), 3 ♂s &amp; 2 ♀s, 07 XI 2006, R. D. Sage (slides RDS–18114, 18116, 18117, 18118 &amp; 18119,<!--PageBreak--> BYU); paratype, deutonymph: Argentina, Neuquén Province, Los Lagos Departamento, 4.8 km W, 12.2 km N Villa La Angostura (Parque National Nahuel Huapi), 840 m elev. (<named-content xmlns:xlink="http://www.w3.org/1999/xlink" content-type="dwc:verbatimCoordinates" xlink:type="simple">39°02'12.48"S, 70°18'25.68"W</named-content>), trapline 9, mature Coíhue forest with bamboo, ex. <italic><tp:taxon-name>Geoxus valdivianus</tp:taxon-name></italic> Philippi, 1 ♀, 8 XI 2006, R. D. Sage (slide RDS–18121, BYU).
                    </p><table-wrap position="float" orientation="portrait" id="T1"><label>Table 1.</label><caption><p>Other Material Examined (ordered by locality).</p></caption><table><tbody><tr><td rowspan="1" colspan="1">1</td><td rowspan="1" colspan="1">Trapline 3, Roble Pellín forest with bamboo, 3.9 km W, 1.1 km N Quillén (Parque Nacional Lanín), elev. 1010 m,  Aluminé Dpto., Neuquén Prov., Argentina, Richard D. Sage </td><td rowspan="1" colspan="1">17 X 2006: RDS–18040 <italic><tp:taxon-name>Abrothrix longipilis</tp:taxon-name></italic> (♂) –1 deutonymph.15 X 2007: RDS–18569, 18572 &amp; 18573 <italic><tp:taxon-name>Abrothrix longipilis</tp:taxon-name></italic> (2 ♀s &amp; 2 ♂s) – 4 deutonymphs.
                                    </td></tr><tr><td rowspan="1" colspan="1">2</td><td rowspan="1" colspan="1">Trapline 4, Roble Pellín/Ñire forest with bamboo, 3.8 km W, 0.7 km N Quillén (Parque Nacional Lanín), elev. 980 m, Aluminé Dpto., Neuquén Prov., Argentina, Richard D. Sage </td><td rowspan="1" colspan="1">14 X 2007: RDS–18565 <italic><tp:taxon-name>Abrothrix longipilis</tp:taxon-name></italic> (♀) – 1 deutonymph.16 X 2007:  RDS–18565 <italic><tp:taxon-name>Geoxus valdivianus</tp:taxon-name></italic> (♀) – 1 deutonymph.
                                    </td></tr><tr><td rowspan="1" colspan="1">3</td><td rowspan="1" colspan="1">Trapline 9, Coíhue forest with bamboo, 4.8 km W, 12.2 km N Villa La Angostura (Parque Nacional Nahuel Huapi), elev. 840 m, Los Lagos Dpto., Neuquén Prov., Argentina, Richard D. Sage</td><td rowspan="1" colspan="1">7 XI 2006: RDS–18112 <italic><tp:taxon-name>Geoxus valdivianus</tp:taxon-name></italic> (♂) – 1 deutonymph; RDS–18113 <italic><tp:taxon-name>Loxdontomys micropus</tp:taxon-name></italic> (♂) – 1 deutonymph.8 XI 2006: RDS–18121 <italic><tp:taxon-name>Geoxus valdivianus</tp:taxon-name></italic> (♀) – 1 deutonymph.
                                    </td></tr><tr><td rowspan="1" colspan="1">4</td><td rowspan="1" colspan="1">Trapline 10, mixed Coíhue/Ñire forest with bamboo, 3.5 km W, 12.8 km N Villa La Angostura (Parque Nacional Nahuel Huapi), elev. 830 m, Los Lagos Dpto., Neuquén Prov., Argentina, Richard D. Sage</td><td rowspan="1" colspan="1">6 XI 2006: RDS–18102 <italic><tp:taxon-name>Abrothrix longipilis</tp:taxon-name></italic> (♂) – 1 deutonymph; RDS–18103 <italic><tp:taxon-name>Abrothrix olivaceus olivaceus</tp:taxon-name></italic> (♂) – 1 deutonymph.
                                    </td></tr><tr><td rowspan="1" colspan="1">5</td><td rowspan="1" colspan="1">Trapline 6, in green bamboo/Coíhue/Ñire forest on Península Llao Llao, 0.4 km N of Parkguard station between Lagos Perito Moreno and Escondido (Parque Municipal Llao Llao), elev. 831 m, Bariloche Dpto., Río Negro Prov., Argentina, Richard D. Sage</td><td rowspan="1" colspan="1">26 XI 2006: RDS–18144, 18145, 18148 &amp; 18153 <italic><tp:taxon-name>Abrothrix longipilis</tp:taxon-name></italic> (3 ♂s &amp; 1 ♀) – 4 deutonymphs.27 V 2007: RDS–18433 &amp; 18437 <italic><tp:taxon-name>Abrothrix longipilis</tp:taxon-name></italic> (1 ♂ &amp; 1 ♀) – 2 ♀s, 1 deutonymph.29 V 2007: RDS–18471 &amp; 18475 <italic><tp:taxon-name>Abrothrix longipilis</tp:taxon-name></italic> (2 ♀s) – 4 deutonymphs.23 X 2007: RDS–18581 <italic><tp:taxon-name>Loxdontomys micropus</tp:taxon-name></italic> (♀) – 1 deutonymph; RDS–18585, 18586, 18588 &amp; 18598, <italic><tp:taxon-name>Abrothrix longipilis</tp:taxon-name></italic> (2 ♀s &amp; 2 ♂s) – 5 deutonymphs; RDS–18593 <italic><tp:taxon-name>Oligoryzomys longicaudatus</tp:taxon-name></italic> (♀) – 2 deutonymphs.
                                    </td></tr><tr><td rowspan="1" colspan="1">6</td><td rowspan="1" colspan="1">Trapline 7, in green bamboo/Coíhue/Ñire forest on Peninsula Llao Llao, 0.3 km W of Parkguard station between Lagos Perito Moreno and Escondido (Parque Municipal Llao Llao), elev. 800 m, Bariloche Dpto., Río Negro Prov., Argentina, Richard D. Sage </td><td rowspan="1" colspan="1">6 XI 2006: RDS–18127, 18128 <italic><tp:taxon-name>Geoxus valdivianus</tp:taxon-name></italic> (2 ♀s) – 2 ♀s &amp; 1 deutonymph.25 XI 2006: RDS–18130, 18131, 18132 &amp; 18136 <italic><tp:taxon-name>Abrothrix longipilis</tp:taxon-name></italic> (1 ♂ &amp; 3 ♀s) – 4 deutonymphs.28 V 2007: RDS–18442 <italic><tp:taxon-name>Loxodontomys micropus</tp:taxon-name></italic> (♂) – 3 deutonymphs; RDS–18449, 18453, 18455, 18456 &amp; 18461 <italic><tp:taxon-name>Abrothrix longipilis</tp:taxon-name></italic> (3 ♂s &amp; 2 ♀s) – 9 ♀s &amp; 7 deutonymphs.1 XI 2007: RDS–18604 <italic><tp:taxon-name>Dromiciops gliroides</tp:taxon-name></italic> (♀) – 1 ♀; RDS–18608, 18609, 18610, 18612, 18615, 18616, 18620, 18621 &amp; 18624 <italic><tp:taxon-name>Abrothrix longipilis</tp:taxon-name></italic> (5 ♂s &amp; 3 ♀s) – 11 ♀s &amp; 13 deutonymphs.
                                    </td></tr><tr><td rowspan="1" colspan="1">7</td><td rowspan="1" colspan="1">Trapline 1, mixed Ñire/Ciprés  forest with bamboo, 5.5 km S, 2.8 km E Villa Futalaufquen (Parque Nacional Los Alerces), elev. 547 m, Futaleufú Dpto., Chubut Prov., Argentina Richard D. Sage </td><td rowspan="1" colspan="1">26 X 2006: RDS–18071, 18072, 18078, 18079, 18082, 18083 &amp; 18084  <italic><tp:taxon-name>Abrothrix longipilis</tp:taxon-name></italic> (4 ♂s, 3 ♀s) – 9 deutonymphs.26–27 X 2006: RDS–18069 &amp; 18078  <italic><tp:taxon-name>Loxdontomys micropus</tp:taxon-name></italic> (2 ♂s) – 3 deutonymphs.13 XI 2007: RDS–18658  <italic><tp:taxon-name>Abrothrix longipilis</tp:taxon-name></italic> (♂) – 1 deutonymph.
                                    </td></tr><tr><td rowspan="1" colspan="1">8</td><td rowspan="1" colspan="1">Trapline 2, Ñire forest with bamboo, 1.5 km S, 0.5 km E Villa Futalaufquen (Parque Nacional Los Alerces), elev. 590 m, Futaleufú Dpto., Chubut Prov., Argentina Richard D. Sage </td><td rowspan="1" colspan="1">25 X 2006: RDS–18059 <italic><tp:taxon-name>Abrothrix olivaceus xanthorhinus</tp:taxon-name></italic> (♂) –1 deutonymph; RDS–18060 <italic><tp:taxon-name>Abrothrix longipilis</tp:taxon-name></italic> (♂) – 1 deutonymph; RDS–18066 <italic><tp:taxon-name>Abrothrix longipilis</tp:taxon-name></italic> (♀) – 2 deutonymphs.10 XI 2007: RDS–18628, 18630, 18633, 18635, 18638, 18640 &amp; 18645 <italic><tp:taxon-name>Abrothrix longipilis</tp:taxon-name></italic> (6 ♂s &amp; 2 ♀s) – 2 ♀s &amp; 5 deutonymphs.
                                    </td></tr></tbody></table></table-wrap></tp:treatment-sec><tp:treatment-sec sec-type="Diagnosis"><title>Diagnosis.</title><p>♀s of <italic><tp:taxon-name>Haemogamasus alongipilis</tp:taxon-name></italic> possess a number of distinguishing characters: (1) Small body size (dorsal shield <italic>ca.</italic> 538 µ median long and <italic>ca.</italic>272 µ greatest width); (2) chelicera chelae (see <xref ref-type="fig" rid="F1">Fig. 4</xref>) slender with untoothed (edentate) chelae; (3) sternal shield (see <xref ref-type="fig" rid="F1">Fig. 4</xref>) approximately square in shape (length/width ratio 0.98), extending posteriorly to level of mid coxae III; (4) sterna shield with 6 pair plus 1 (13) accessory setae in addition to the usual 3 pair of setae; (5) no accessory setae on anterior margin of sterna shield (only st-1 setae on anterior margin); (6) gnathosomal, sternal shield, anal shield and leg setae smooth, none barbed; (7) posterior margin of sterna shield only slightly concave; (8) genitoventral shield (see <xref ref-type="fig" rid="F1">Fig. 3</xref>) not unusually expanded posterior to coxae IV; (9) genitoventral shield with only 5 setae: The usual gv1 and gv2 pairs, plus 1 accessory seta centered at level posterior to gv2; (10) anal shield (see <xref ref-type="fig" rid="F1">Fig. 2</xref>) with no accessory setae; and (10) the usual pair of paranal setae positioned well posterior to the anal orifice.
                    </p><fig id="F1" position="float" orientation="portrait"><label>Figures 1–4.</label><caption><p><bold>1</bold> Female sternal shield <bold>2</bold> Female anal shield <bold>3</bold> Female genitoventral shield <bold>4</bold> Female chelicerae.</p></caption><graphic xmlns:xlink="http://www.w3.org/1999/xlink" xlink:href="ZooKeys-173-051-g001.jpg" position="float" orientation="portrait" xlink:type="simple"/></fig></tp:treatment-sec><tp:treatment-sec sec-type="Differential diagnosis"><title>Differential diagnosis.</title><p>♀s of <italic><tp:taxon-name>Haemogamasus alongipilis</tp:taxon-name></italic> are separable from all Western Hemisphere <italic><tp:taxon-name>Haemogamasus</tp:taxon-name></italic> species by the following combination of characters: (1) Significantly smaller body size (dorsal shield <italic>ca.</italic> 538 µ median long and <italic>ca.</italic>272 µ greatest width); (2) sternal shield (see <xref ref-type="fig" rid="F1">Fig. 1</xref>) approximately square in shape (length/width ratio 0.98); (3) No accessory setae on the anal shield (see <xref ref-type="fig" rid="F1">Fig. 2</xref>); (4) paranal setae positioned at a level posterior to the anal orifice; and (5) genitoventral shield (see <xref ref-type="fig" rid="F1">Fig. 3</xref>) shorter, not expanded posterior to gv1 or gv2 setae and with only 1 accessory seta centered at level posterior to gv2 seta. <italic><tp:taxon-name>Haemogamasus alongipilis</tp:taxon-name></italic> and <italic><tp:taxon-name>Haemogamasus harperi</tp:taxon-name></italic> share a single diagnostic character: Both have sternal shield accessory setae which distinguishes them from all other western hemisphere species.
                    </p><p>Thus far, no ♂s of <italic><tp:taxon-name>Haemogamasus alongipilis</tp:taxon-name></italic> are known from the 77 collections in Argentina, probably because males are rarely collected; however many deutonymphs were collected and are described herein. It is interest to note that of the 77 collections, there were 99 deutonymphs collected whereas there were only 37 ♀s collected. This ratio of deutonumphs to females (3:1) is likely because the deutonymph stage is the migrating stage. This species is named after the predominant rodent host species, <italic><tp:taxon-name>Abrothrix longipilis</tp:taxon-name></italic>, from which 65 of the 77 collections were made.<!--PageBreak-->
                    </p><p>The diagnostic key below for ♀s of the Western Hemisphere is adapted from <xref ref-type="bibr" rid="B16">Williams et al. (1978)</xref> to show the relationship of <italic><tp:taxon-name>Haemogamasus alongipilis</tp:taxon-name></italic> with other species. It shows <italic><tp:taxon-name>Haemogamasus alongipilis</tp:taxon-name></italic> separable from other <italic><tp:taxon-name>Haemogamasus</tp:taxon-name></italic> species based on significant morphological characters (<xref ref-type="fig" rid="F1">Figs 1–4</xref>) with notes on geographical records.
                    </p></tp:treatment-sec><tp:treatment-sec sec-type="Diagnostic key to female of the western hemisphere"><title>Diagnostic key to female of the western hemisphere.</title><table-wrap content-type="key" position="anchor" orientation="portrait"><table><tbody><tr><td rowspan="1" colspan="1">1</td><td rowspan="1" colspan="1">Chlicerae slender with un-toothed chelae (edentate); anal shield elongate pyriform; no barbed setae on gnathosoma, sternal shield, anal shield and legs (<italic>liponyssoides</italic> group)
                                    </td><td rowspan="1" colspan="1">2</td></tr><tr><td rowspan="1" colspan="1">–</td><td rowspan="1" colspan="1">Chlicerae stout with strongly toothed chelae (dentate); anal shield broadly pyriform; some setae on gnathosoma, sternal shield, anal shield and legs barbed (<italic>reidi</italic> group)
                                    </td><td rowspan="1" colspan="1">8</td></tr><tr><td rowspan="1" colspan="1">2</td><td rowspan="1" colspan="1">Sternal shield with accessory setae</td><td rowspan="1" colspan="1">3</td></tr><tr><td rowspan="1" colspan="1">–</td><td rowspan="1" colspan="1">Sternal shield without accessory setae</td><td rowspan="1" colspan="1">4</td></tr><tr><td rowspan="1" colspan="1">3.</td><td rowspan="1" colspan="1">Anal shield without accessory setae; genitoventral shield with only 1 accessory seta; dorsal shield length/width <italic>ca.</italic> 538 µ /<italic>ca.</italic>272 µ [Patagonia, Argentina]
                                    </td><td rowspan="1" colspan="1"><italic><tp:taxon-name>Haemogamasus alongipilis</tp:taxon-name></italic> sp. n.
                                    </td></tr><tr><td rowspan="1" colspan="1">–</td><td rowspan="1" colspan="1">Anal shield with accessory setae; genitoventral shield with 11-18 accessory setae; dorsal shield length/width <italic>ca.</italic> 966 µ /<italic>ca.5</italic>70 µ [southeastern USA]
                                    </td><td rowspan="1" colspan="1"><italic><tp:taxon-name>Haemogamasus harperi</tp:taxon-name></italic> Keegan
                                    </td></tr><tr><td rowspan="1" colspan="1">4</td><td rowspan="1" colspan="1">Peritreme short (<italic>ca.</italic> 100 µ); genitoventral shield with 11-15 accessory setae on posterior one half of shield; tarsi abruptly narrowed distally [western USA]
                                    </td><td rowspan="1" colspan="1"><italic><tp:taxon-name>Haemogamasus keegani</tp:taxon-name></italic> (Jameson)
                                    </td></tr><tr><td rowspan="1" colspan="1">–</td><td rowspan="1" colspan="1">Peritreme longer (<italic>ca.</italic> 200 µ); genitoventral shield with more than 22 accessory setae on posterior one half of shield; tarsi not abruptly narrowed distally
                                    </td><td rowspan="1" colspan="1">5</td></tr><tr><td rowspan="1" colspan="1">5</td><td rowspan="1" colspan="1">Tectum with long distal and long lateral fimbriae; deutosternal groove narrow with one to eight teeth in anterior rows</td><td rowspan="1" colspan="1">6</td></tr><tr><td rowspan="1" colspan="1">–</td><td rowspan="1" colspan="1">Tectum with long distal and short lateral fimbriae; deutosternal groove broad with eight or more teeth in anterior rows</td><td rowspan="1" colspan="1">7</td></tr><tr><td rowspan="1" colspan="1">6</td><td rowspan="1" colspan="1">Sternal shield with posterior margin invaginated to level about midway between sternal setae II and III [eastern USA, southern Canada &amp; Holarctic]</td><td rowspan="1" colspan="1"><italic><tp:taxon-name>Haemogamasus liponyssoides liponyssoides</tp:taxon-name></italic> Ewing
                                    </td></tr><tr><td rowspan="1" colspan="1">–</td><td rowspan="1" colspan="1">Sternal shield with posterior margin invaginated only to level of sternal setae III [California]</td><td rowspan="1" colspan="1"><italic><tp:taxon-name>Haemogamasus liponyssoides hesperus</tp:taxon-name></italic> Radovsky
                                    </td></tr><tr><td rowspan="1" colspan="1">7</td><td rowspan="1" colspan="1">Sternal shield with posterior margin nearly straight; genitoventral shield with 30 or more accessory setae; <italic>pilus dentilis</italic> and dorsal seta present [northwestern USA &amp; southwestern Canada]
                                    </td><td rowspan="1" colspan="1"><italic><tp:taxon-name>Haemogamasus occidentalis</tp:taxon-name></italic> Keegan
                                    </td></tr><tr><td rowspan="1" colspan="1">–</td><td rowspan="1" colspan="1">Sternal shield with posterior margin invaginated nearly to level of sternal setae III; genitoventral shield with less than 20 accessory setae; <italic>pilus dentilis</italic> and dorsal seta absent [Alaska, USA]
                                    </td><td rowspan="1" colspan="1"><italic><tp:taxon-name>Haemogamasus ghanii</tp:taxon-name></italic> Williams et al.
                                    </td></tr><tr><td rowspan="1" colspan="1">8</td><td rowspan="1" colspan="1">Sternal shield with accessory setae; hypostomal setae I unbarbed; <italic>pilus dentilis</italic> setiform [Canada &amp; USA and worldwide
                                    </td><td rowspan="1" colspan="1"><italic><tp:taxon-name>Haemogamasus ambulans</tp:taxon-name></italic> (Thorell)
                                    </td></tr><tr><td rowspan="1" colspan="1">–</td><td rowspan="1" colspan="1">Sternal shield without accessory setae; hypostomal setae I barbed or unbarbed; <italic>pilus dentilis</italic> variable
                                    </td><td rowspan="1" colspan="1">9</td></tr><tr><td rowspan="1" colspan="1">9</td><td rowspan="1" colspan="1">Sternal shield with posterior margin invaginated to between sternal setae I and II; hypostomal setae I unbarbed; setation of dorsal and genitoventral<!--PageBreak--> shields sparse; legs II-IV with relatively stout ventral setae [USA &amp; Canada and worldwide]</td><td rowspan="1" colspan="1"><italic><tp:taxon-name>Haemogamasus pontiger</tp:taxon-name></italic> (Berlese)
                                    </td></tr><tr><td rowspan="1" colspan="1">–</td><td rowspan="1" colspan="1">Sternal shield with posterior margin never invaginated to or above sternal setae II; hypostomal setae I barbed; setation of dorsal and genitoventral shields dense; legs without stout ventral setae</td><td rowspan="1" colspan="1">10</td></tr><tr><td rowspan="1" colspan="1">10</td><td rowspan="1" colspan="1">Genitoventral shield very broad, flask-shaped, width about one-half length</td><td rowspan="1" colspan="1">11</td></tr><tr><td rowspan="1" colspan="1">–</td><td rowspan="1" colspan="1">Genitoventral shield shape variable, never extremely broad, width usually about one-third length</td><td rowspan="1" colspan="1">12</td></tr><tr><td rowspan="1" colspan="1">11</td><td rowspan="1" colspan="1">Genitoventral shield with accessory setae extending anteriorly to flap of shield; <italic>pilus dentilis</italic> very long, expanded laterally [eastern USA &amp; Canada]
                                    </td><td rowspan="1" colspan="1"><italic><tp:taxon-name>Haemogamasus longitartus</tp:taxon-name></italic> (Banks)
                                    </td></tr><tr><td rowspan="1" colspan="1">–</td><td rowspan="1" colspan="1">Genitoventral shield with accessory setae only on posterior two-thirds of shield, none past genital setae; <italic>pilus dentilis</italic> long and basally swollen [California &amp; Utah, USA]
                                    </td><td rowspan="1" colspan="1"><italic><tp:taxon-name>Haemogamasus thomomysi</tp:taxon-name></italic> Williams et al.
                                    </td></tr><tr><td rowspan="1" colspan="1">12</td><td rowspan="1" colspan="1"><italic>Pilus</italic> dentilis short, setiform; large corniculi (<italic>ca.</italic> 65 long); chelicerae with a conspicuous brush border at base; leg setae thickly barbed; most dorsal setae barbed [western USA]
                                    </td><td rowspan="1" colspan="1"><italic><tp:taxon-name>Haemogamasus onychomydis</tp:taxon-name></italic> (Ewing)
                                    </td></tr><tr><td rowspan="1" colspan="1">–</td><td rowspan="1" colspan="1"><italic>Pilus</italic> dentilis long, curved distally; smaller corniculi (<italic>ca.</italic> 30 long); no brush border at base of chelicerae; leg setae sparsely barbed; only posterior and marginal dorsal setae barbed [USA &amp; Canada]
                                    </td><td rowspan="1" colspan="1"><italic><tp:taxon-name>Haemogamasus reidi</tp:taxon-name></italic> Ewing
                                    </td></tr></tbody></table></table-wrap></tp:treatment-sec><tp:treatment-sec sec-type="Description"><title>Description of the female.</title><p><xref ref-type="fig" rid="F2">Figures 5</xref><xref ref-type="fig" rid="F3"/><xref ref-type="fig" rid="F4"/><xref ref-type="fig" rid="F5"/><xref ref-type="fig" rid="F6"/><xref ref-type="fig" rid="F7"/><xref ref-type="fig" rid="F8"/><xref ref-type="fig" rid="F9"/>-<xref ref-type="fig" rid="F10">13</xref>
                    </p><p>The following two line drawings show the general shape of the body as well as the most distinctive morphological characters. The dorsal view (<xref ref-type="fig" rid="F2">Fig. 5</xref>) shows the outline of the dorsal shield with an anterior-lateral and a posterior-lateral cutout showing the relative size and number of setae. The ventral view (<xref ref-type="fig" rid="F3">Fig. 6</xref>) shows the outline of the ventral shields with the relative size and number of setae associated with each.
                    </p><p><italic>Dorsum</italic> (<xref ref-type="fig" rid="F4">Figs 7</xref>–<xref ref-type="fig" rid="F5">8</xref>): Body elliptical with dorsal shield length/width ratio <italic>ca.</italic> 0.98; dorsal shield median length <italic>ca.</italic> 538 µ (515 –576 µ) and greatest width <italic>ca.</italic> 272 µ (250 –294 µ); anterior margin acutely rounded; lateral margins at level of anterior coxa I slightly concave; lateral margins at level between coxa I and coxa II moderately concave forming a rounded shoulder at level of coxa I; median lateral margins almost straight to slightly rounded; posterior lateral margins more strongly rounded; and posterior margin broadly rounded. Dorsal shield bearing numerous setae, far too many to count (see <xref ref-type="fig" rid="F2">Figs 5</xref><xref ref-type="fig" rid="F3"/><xref ref-type="fig" rid="F4"/><xref ref-type="fig" rid="F5">–8</xref>). Marginal setae setaceous (<italic>ca.</italic> 24–26 µ long); medial setae setaceous (<italic>ca.</italic> 16–26 µ long); posterior terminal pair of setae (Z5) long and slender (<italic>ca.</italic> 54 µ); and J5 setae (just anterior to Z5) setaceous and longer (<italic>ca.</italic> 60 µ).
                    </p><p><italic>Gnathosoma</italic> (<xref ref-type="fig" rid="F6">Figs 9</xref>): Greatest width at level of gnathosomal setae <italic>ca.</italic> 81 µ, and length from base to palpal trochanter <italic>ca.</italic> 114 µ. Gnathosomal setae setaceous and small, <!--PageBreak--><!--PageBreak-->length <italic>ca.</italic> 19 µ; lateral hypostomal setae slightly longer (<italic>ca.</italic> 22 µ); medial hypostomal length <italic>ca.</italic> 39 µ; and distal hypostomal setae length <italic>ca.</italic> 18 µ. Distance between gnathosomal setae <italic>ca.</italic> 36 µ and distance from medial hypostomal setae to gnathosomal setae <italic>ca.</italic> 58 µ. Chelicera long and slender; moveable digit of chelae edentate; chelae length <italic>ca.</italic> 40 µ, with 2<sup>nd</sup> cheliceral segment <italic>ca.</italic> 111 µ long. Corniculi small (<italic>ca.</italic> 12-13 µ /3-5 µ) and somewhat horn shaped. Tectum of moderate length with 3 terminal fimbriae, middle much elongated. Deutosternal groove parallel sided with 8-10 transverse rows of tiny denticles. Pedipalps chaetotaxy 2–3–5– + terminal 10-14 tarsal setae; segment length/width as follows: Trochanter 41/20 µ, femur 28/27 µ, tibia 10/22 µ and tarsus 16/22 µ.
                    </p><p><italic>Venter</italic> (<xref ref-type="fig" rid="F7">Figs 10</xref><xref ref-type="fig" rid="F8"/>–<xref ref-type="fig" rid="F9">12</xref>): Tritosternum well developed with long, slender laciniae (<italic>ca.</italic> 108 µ) with base <italic>ca.</italic> 29 µ long and 17 µ wide. Presternal area reticulate, with no apparent minute spines<!--PageBreak-->.
                    </p><p>Sternal shield (<xref ref-type="fig" rid="F7">Fig. 10</xref>) generally square in shape extending posteriorly to level of mid coxae III; length/width ratio 0.98; median length <italic>ca.</italic> 99 µ and width between coxae II <italic>ca.</italic> 101 µ. Anterior margin of sternal shield convex between st1 setae. Posterior margin slightly concave medially between st3 setae. Sternal shield bearing the usual 3 pairs of setae (st1, st2 and st3) plus 7 pairs of accessory setae and 1 single seta between and posterior to level of first pair of accessory setae. The usual 3 pairs of sternal setae are setaceous and subequal in length (<italic>ca.</italic> 36–42 µ). The accessory setae vary in length with anterior medial setae distinctly shorter than the posterior lateral setae.
                    </p><p>Setae st1 on the anterior margin with concavities on both sides of each seta. Two pairs of distinct slit–like pores/ trichopores (lyriform in shape) associated with setae st1 and st2; the pair posterior to st1 generally parallel to anterior margin; the pair between st2 and st3 oriented at nearly 45 degree angle with medial end tipped up; third pair off shield on soft integument adjacent to st4.</p><p><!--PageBreak-->Distance between st1 setae <italic>ca.</italic> 65 µ; distance between st2 setae <italic>ca.</italic> 116 µ; and distance between st3 setae <italic>ca.</italic> 129–235 µ. Distance between st1 and st2 setae <italic>ca.</italic> 46 µ and distance between st2 and st3 setae <italic>ca.</italic> 38 µ. Metasternal setae (st4) <italic>ca.</italic> 38 µ long; situated on small, oval metasternal shields at level of mid coxae III and just posterior to posterior–lateral margins of sterna shield.
                    </p><p>Genitoventral shield (<xref ref-type="fig" rid="F8">Fig. 11</xref>) tongue–shaped with 5 setae (2 pairs plus 1 single seta posterior to level of 2<sup>nd</sup> pair); gv1 setae positioned laterally adjacent to coxae IV; gv2 setae positioned a little more than half way between the gv2 setae and the posterior end of the genitoventral shield and not near margins; all 5 setae subequal in length (<italic>ca.</italic> 42–43 µ).
                    </p><p>Distance between gv1 setae <italic>ca.</italic> 58 µ and distance between gv2 setae <italic>ca.</italic> 33 µ. Lateral margins of genitorventral shield gently converging with posterior end broadly rounded. Genitoventral shield length/width ratio 0.65; least width of the shield between coxae IV 70 µ; greatest width posterior to genitor ventral setae <italic>ca.</italic> 70 µ; greatest length (level between coxae IV to posterior end) <italic>ca.</italic> 100 µ; length from gv1 setae to posterior end <italic>ca.</italic> 82 µ. Parapodal shields posterior to coxae IV on unarmed venter oval to oblong (ca. 32 µ long and 17 µ wide). Unarmed venter thickly beset with setae; more medial setae short (16–23 µ long) and more lateral setae 60–66 µ long.
                    </p><p>Anal shield (<xref ref-type="fig" rid="F9">Fig. 12</xref>) not in juxtaposition with genitoventral shield; distance between genitoventral and anal shield <italic>ca.</italic> 86 µ. Anal shield length/width ratio 1.93; anterior margin strongly rounded with lateral margins gently rounded; length from anterior margin to postanal seta <italic>ca.</italic> 98 µ; greatest width at level of anal orifice <italic>ca.</italic> 50 µ; adanal setae situated at level posterior to anal orifice; distance between adanal setae <italic>ca.</italic> 13 µ; adanal setae setaceous <italic>ca.</italic> 22 µ long; distance from anterior margin to adanal setae <italic>ca.</italic> 45 µ; distance from adanal setae to postanal setae <italic>ca.</italic> 34 µ; postanal setae long setaceous <italic>ca.</italic> 33 µ long.<!--PageBreak--><!--PageBreak-->
                    </p><p>Shorter setae of unarmed venter length 16–23 µ; longer setae length 60–66 µ. Stigma of peritreme (<xref ref-type="fig" rid="F10">Fig. 13</xref>) located lateral to coxae III and IV with only a short posterior peritremala extension; anterior extension of peritreme narrowing somewhat and reaching anteriorly to level slightly anterior to coxae II; total length of peritreme <italic>ca.</italic> 235 µ.
                    </p><p><italic>Legs</italic> The length and width of leg segments is given in Table 2 below. All measurements were made ventrally. Length measurements were made mid-ventrally and widths were made at the widest point. The measurements are approximate because there is about a 5–10% variation in measurements from specimen to specimen.
                    </p><p>The leg segment chaetotaxy for females is shown in table 3 below. The chaetotaxy formula for each leg segment is as follows: al — d/v — pl (anterior laterals — dorsals/ventrals — posterior laterals). The total for each leg segment is in parenthesis bolded.</p><p><!--PageBreak-->Leg I: Coxae I greatest width <italic>ca.</italic> 54 µ and mid–ventral length <italic>ca.</italic> 55 µ; distal setae setaceous and <italic>ca.</italic> 25 µ long; proximal setae setaceous and <italic>ca.</italic> 31 µ long. Proximal ventral seta of trochanter I slender setaceous <italic>ca.</italic> 34 µ long, and distal seta <italic>ca.</italic> 26 µ long. Distal dorsal setae of femur I setaceous but with one short (<italic>ca.</italic> 18 µ) and the other almost twice as long (<italic>ca.</italic> 30 µ). Proximal–most dorsal seta of genu I with one short (<italic>ca.</italic> 12 µ) and other longer (<italic>ca.</italic> 28 µ). Tarsus I with all setae setaceous.
                    </p><p>Leg II: Coxae II greatest width <italic>ca.</italic> 91 µ and mid–ventral length <italic>ca.</italic> 27 µ; anterior seta setaceous and short (<italic>ca.</italic> 24 µ); posterior seta setaceous and much longer (<italic>ca.</italic> 39 µ). Ventral setae of trochanter setaceous and proximal seta much longer (<italic>ca.</italic> 31 µ) than distal (<italic>ca.</italic> 15 µ). Two distal dorsal setae of femur II slender setaceous and much longer (<italic>ca.</italic> 23–24 µ) than any others. Proximal dorsal setae of genu II setaceous and not unusually long. Tarsus II with all pre–apical seta setaceous.
                    </p><p>Leg III: Coxae III greatest width <italic>ca.</italic> 79 µ and mid–ventral length <italic>ca.</italic> 25 µ. Anterior seta setaceous and slightly longer than posterior (<italic>ca.</italic> 25 µ); posterior seta setaceous and shorter (<italic>ca.</italic> 24 µ). Anterior distal setae of trochanter setaceous and <italic>ca.</italic> 27 µ long; posterior seta of trochanter slender setaceous (<italic>ca.</italic> 18 µ long). Setae of femur III all setaceous and of approximate equal length (18–20 µ). All setae of genu III setaceous and not unusually long (16–24 µ). Tarsus III with two pre–apical seta large and more spine–like and others setaceous.
                    </p><p>Leg IV: Coxae IV greatest width <italic>ca.</italic> 65 µ and mid–ventral length <italic>ca.</italic> 29 µ; single seta setaceous and short <italic>ca.</italic> 17 µ long. Two anterior distal setae of trochanter setaceous (21–28 µ long); posterior proximal seta setaceous and longer (<italic>ca.</italic> 31 µ); posterior distal seta smaller (<italic>ca.</italic> 22 µ long). Distal setae of femur IV stout setaceous (<italic>ca.</italic> 21 µ long); posterior distal setae setaceous and longer (<italic>ca.</italic> 32 µ). Anterior distal setae of genu IV longer setaceous (<italic>ca.</italic> 24 µ), with all others setaceous and smaller (17–20 µ). Tarsus IV with pre–apical seta stout setaceous and others more slender setaceous.
                    </p><fig id="F2" position="float" orientation="portrait"><label>Figure 5.</label><caption><p>Line drawing of ♀ dorsum.</p></caption><graphic xmlns:xlink="http://www.w3.org/1999/xlink" xlink:href="ZooKeys-173-051-g002.jpg" position="float" orientation="portrait" xlink:type="simple"/></fig><fig id="F3" position="float" orientation="portrait"><label>Figure 6.</label><caption><p>Line drawing of ♀ venter.</p></caption><graphic xmlns:xlink="http://www.w3.org/1999/xlink" xlink:href="ZooKeys-173-051-g003.jpg" position="float" orientation="portrait" xlink:type="simple"/></fig><fig id="F4" position="float" orientation="portrait"><label>Figure 7.</label><caption><p>Anterior dorsum.</p></caption><graphic xmlns:xlink="http://www.w3.org/1999/xlink" xlink:href="ZooKeys-173-051-g004.jpg" position="float" orientation="portrait" xlink:type="simple"/></fig><fig id="F5" position="float" orientation="portrait"><label>Figure 8.</label><caption><p>Posterior dorsum.</p></caption><graphic xmlns:xlink="http://www.w3.org/1999/xlink" xlink:href="ZooKeys-173-051-g005.jpg" position="float" orientation="portrait" xlink:type="simple"/></fig><fig id="F6" position="float" orientation="portrait"><label>Figure 9.</label><caption><p>Ventral gnathosoma.</p></caption><graphic xmlns:xlink="http://www.w3.org/1999/xlink" xlink:href="ZooKeys-173-051-g006.jpg" position="float" orientation="portrait" xlink:type="simple"/></fig><fig id="F7" position="float" orientation="portrait"><label>Figure 10.</label><caption><p>Sternal shield.</p></caption><graphic xmlns:xlink="http://www.w3.org/1999/xlink" xlink:href="ZooKeys-173-051-g007.jpg" position="float" orientation="portrait" xlink:type="simple"/></fig><fig id="F8" position="float" orientation="portrait"><label>Figure 11.</label><caption><p>Genitoventral shield.</p></caption><graphic xmlns:xlink="http://www.w3.org/1999/xlink" xlink:href="ZooKeys-173-051-g008.jpg" position="float" orientation="portrait" xlink:type="simple"/></fig><fig id="F9" position="float" orientation="portrait"><label>Figure 12.</label><caption><p>Anal shield.</p></caption><graphic xmlns:xlink="http://www.w3.org/1999/xlink" xlink:href="ZooKeys-173-051-g009.jpg" position="float" orientation="portrait" xlink:type="simple"/></fig><fig id="F10" position="float" orientation="portrait"><label>Figure 13.</label><caption><p>Peritreme.</p></caption><graphic xmlns:xlink="http://www.w3.org/1999/xlink" xlink:href="ZooKeys-173-051-g010.jpg" position="float" orientation="portrait" xlink:type="simple"/></fig></tp:treatment-sec><tp:treatment-sec sec-type="Description of the deutonymph"><title>Description of the deutonymph</title><p><xref ref-type="fig" rid="F11">Figures 14</xref><xref ref-type="fig" rid="F12"/><xref ref-type="fig" rid="F13"/><xref ref-type="fig" rid="F14"/><xref ref-type="fig" rid="F15"/><xref ref-type="fig" rid="F16"/><xref ref-type="fig" rid="F17"/><xref ref-type="fig" rid="F18"/><xref ref-type="fig" rid="F19">–22</xref>
                    </p><p><italic>Diagnostic characters for deutonymphs</italic>:
                    </p><p>(1)	Body elliptical and significantly larger than ♀s: length <italic>ca.</italic> 707 µ, and width at level of coxae III <italic>ca.</italic> 430 µ. <!--PageBreak-->
                    </p><p>(2)	Dorsal shield divided at level between coxae III and IV, with both dorsal shields thickly beset with setae.</p><p>(3)	Ventral shield (no separate sternal and genitoventral shields) elongate, extending from level of coxae I to posterior 1/3 of coxae IV and tapering strongly between coxae IV to a blunt point posteriorly.</p><p>(4)	Ventral shield with 4 pairs of setae, which are the three pairs of usual sternal setae and the single pair of metasternal setae.</p><p>(5)	Two pairs of ventral setae on soft integument between posterior extension of ventral shield and coxae IV; second pair posterior to ventral shield and adjacent to posterior of coxae IV.</p><p>(6)	Anal shield somewhat diamond shaped with length and width about equal; adanal setae short not extending to base of postanal seta, which is very long (about 3½ times as long as paranal setae).</p><p>The following two line drawings show the general shape of the body as well as the most distinctive morphological characters. The dorsal view (<xref ref-type="fig" rid="F11">Fig. 14</xref>) shows the outline of the dorsal shields showing the relative size and number of setae. The ventral view <!--PageBreak-->(<xref ref-type="fig" rid="F12">Fig. 15</xref>) shows the outline of the ventral shields with the relative size and number of setae associated with each.
                    </p><p><italic>Dorsum</italic> (<xref ref-type="fig" rid="F13">Figs 16</xref>–17): Body elliptical with two dorsal shields divided at level between coxae III and IV. Anterior and posterior dorsal shields combined length/width ratio <italic>ca.</italic> 1.75. Anterior dorsal shield length <italic>ca.</italic> 390 µ (371–442 µ) and greatest width <italic>ca.</italic> 447 µ (389–500 µ). Posterior dorsal shield length <italic>ca.</italic> 364 µ (323–402 µ) and greatest width <italic>ca.</italic> 341 µ (328–359 µ). Anterior tip of anterior dorsal shield pointed with only one “shoulder” at level of r4 setae. Anterior–lateral margins somewhat concave between anterior tip and “shoulder”; lateral margins posterior to “shoulder” broadly rounded. All dorsal setae setaceous and of varying lengths: Anterior marginal setae (r2, r3 &amp; r4) shorter (35–43 µ long) than central setae; anterior central setae (i2, i3, i4, s1&amp; s2) 73–91 µ long, and posterior central setae (j2, j3 &amp; j4) shorter (38–42 µ long); Posterior marginal setae somewhat longer than anterior marginal (48–51 µ long); posterior terminal pair of setae (Z5) long and slender (81–82 µ long), and J5 setae (just anterior to Z5) short about same as j2–j4 (34–35 µ long).
                    </p><p><italic>Gnathosoma</italic> (<xref ref-type="fig" rid="F14">Figs 18</xref>—<xref ref-type="fig" rid="F15">19</xref>): Greatest width at level of gnathosomal setae <italic>ca.</italic> 124 µ, and length from base to palpal trochanter <italic>ca.</italic> 119 µ. Gnathosomal setae setaceous <italic>ca.</italic> 56 µ long. Hypostomal setae all setaceous; lateral hyposomal setae <italic>ca.</italic> 24 µ long; medial hyposomal 48–58 µ long; and distal hyposomal setae 20–23 µ long. Distance between gnathosomal setae <italic>ca.</italic> 72 µ, and distance from medial hypostomal setae to gnathosomal setae <italic>ca.</italic> 63 µ. Moveable digit of chelae minutely toothed; chelae <italic>ca.</italic> 37<!--PageBreak--> µ long, with 2<sup>nd</sup> cheliceral segment <italic>ca.</italic> 116 µ long. Corniculi distinctly horn shaped (<italic>ca.</italic> 22/5 µ). Tectum of moderate length with 3 terminal fimbriae, middle much elongated. Deutosternal groove parallel sided with 14-16 transverse rows of possibly minute denticles. Pedipalps chaetotaxy 2–5–6–9 + terminal 12-14 tarsal setae; seg<!--PageBreak-->ments length/width as follows: Trochanter 29/32 µ, femur 43/39 µ, genu 23/37 µ, tibia 17/30 µ and tarsus 30/30 µ.
                    </p><p><italic>Venter</italic> (<xref ref-type="fig" rid="F17">Figs 20</xref><xref ref-type="fig" rid="F18"/>–<xref ref-type="fig" rid="F19">22</xref>): Tritosternum well developed with long, slender laciniae (<italic>ca.</italic> 129 µ) with base <italic>ca.</italic> 11 µ long and 18 µ wide. Deutonymphs do not have separate sternal and genitoventral shields, but rather a single ventral shield that is elongated and extending from level between coxae I and II to level midway between coxae IV. This ventral shield (<xref ref-type="fig" rid="F17">Fig. 20</xref>) has 4 pairs of setae, which represent the three pairs of usual sternal setae and the single pair of metasternal setae of. Ventral shield median length <italic>ca.</italic> 306 µ; width between coxae II <italic>ca.</italic> 147 µ; width between coxae III <italic>ca.</italic> 123 µ; width between coxae IV <italic>ca.</italic> 98 µ. Anterior margin of ventral shield irregular with concavity at level of tritosternum base; posterior end of ventral shield narrowly rounded posterior to a pair of ventral setae that flank the shield on the soft integument. two pair of ventral setae are posterior to ventral shield on the soft integument and adjacent to posterior 1/3 of coxae IV. All ventral shield setae setaceous and rather long: Gv1 setae 96–100 µ; gv2 setae <italic>ca.</italic> 99 µ; gv3 setae <italic>ca.</italic> 100 µ; and gv4 setae 93–94 µ; setae adjacent and posterior to ventral shield ca. 93–94µ long. One pair of slit–like pores/ trichopores (lyriform in shape) posterior to setae<!--PageBreak--> gv1; pores not evident adjacent to other ventral shield setae. Distance between gv1 setae <italic>ca.</italic> 51 µ; distance between gv2 setae <italic>ca.</italic> 122 µ; distance between gv3 setae <italic>ca.</italic> 113 µ; and distance between gv4 setae <italic>ca.</italic> 112 µ. Distance between gv1 and gv2 setae <italic>ca.</italic> 78 µ; distance between gv2 and gv3 setae <italic>ca.</italic> 57 µ; and distance between gv3 and gv4 setae <italic>ca.</italic> 50 µ.
                    </p><p>Anal shield (<xref ref-type="fig" rid="F18">Fig. 21</xref>) not in juxtaposition with ventral shield; distance between ventral shield and anal shield <italic>ca.</italic> 317 µ. Anal shield somewhat diamond shaped and slightly wider than long with length/width ca. 0.81/0.86 µ; anterior margin acutely rounded and lateral margins more broadly rounded; length from anterior margin to postanal seta 99–100 µ; greatest width at level of anal orifice 122–139 µ; adanal setae situated at level of posterior 1/3 of anal orifice; distance between adanal setae 49–54 µ; adanal setae setaceous and 33–40 µ long; distance from anterior margin to adanal setae ca. 64 µ; distance from adanal setae to postanal seta 37–55 µ; postanal seta very long, 124–137 µ. Shorter setae of unarmed venter 38–52 µ long with longer setae 56–66 µ long.
                    </p><p><!--PageBreak-->Stigma of peritreme (<xref ref-type="fig" rid="F19">Fig. 22</xref>) located lateral to level between coxae III and IV with no peritremala extension posteriorly; anterior extension of peritreme narrowing somewhat and reaching to level of mid coxae I; total length of peritreme <italic>ca.</italic> 384 µ.
                    </p><p><italic>Legs</italic>: The length and width of leg segments is given in table 4. All measurements were made ventrally. Length measurements were made mid-ventrally and widths were made at the widest point. The measurements are approximate because there is about a 5–10% variation in measurements from specimen to specimen.<!--PageBreak-->
                    </p><p>The leg chaetotaxy for deutonymphs is shown in table 5. The chaetotaxy formula for each leg segment is as follows:</p><p>al — d/v — pl (anterior laterals — dorsals/ventrals — posterior laterals). The total for each leg segment is in parenthesis bolded.</p><p>Leg I: Coxae I greatest width <italic>ca.</italic> 79 µ and mid–ventral length <italic>ca.</italic> 100 µ. Coxae I setae setaceous; proximal setae longer (<italic>ca.</italic> 54 µ) and distal setae shorter (<italic>ca.</italic> 49 µ). Proximal ventral seta of trochanter slender setaceous <italic>ca.</italic> 40 µ long and distal seta <italic>ca.</italic> 48 µ long. Distal dorsal setae of femur setaceous but with one short (<italic>ca.</italic> 20 µ long) and the other somewhat longer (<italic>ca.</italic> 32 µ). Proximal–most dorsal seta of genu <italic>ca.</italic> 30 µ long and central setae <italic>ca.</italic> 42 µ long. Tarsus with setae all setaceous.
                    </p><p>Leg II: Coxae II greatest width <italic>ca.</italic> 135 µ and mid–ventral length <italic>ca.</italic> 45 µ. Anterior seta setaceous and <italic>ca.</italic> 39 µ long; posterior seta setaceous and longer, <italic>ca.</italic> 54 µ. Ventral setae of trochanter setaceous but with proximal seta much longer (<italic>ca.</italic> 50 µ) than distal (<italic>ca.</italic> 35 µ). Distal dorsal setae of femur stout, setaceous and short (<italic>ca.</italic> 43 long µ). Proximal anterior dorsal seta of genu short setaceous (<italic>ca.</italic> 30 µ long), whereas posterior seta longer setaceous (<italic>ca.</italic> 52 µ long). Tarsus with pre–apical seta all setaceous.
                    </p><p>Leg III: Coxae III greatest width <italic>ca.</italic> 121 µ and mid–ventral length <italic>ca.</italic> 61 µ. Both coxal setae setaceous; anterior seta shorter (<italic>ca.</italic> 35 µ long) than posterior seta (<italic>ca.</italic> 59 µ long). Posterior proximal setae of trochanter setaceous and long (<italic>ca.</italic> 81 µ long); posterior distal seta shorter, slender setaceous (<italic>ca.</italic> 27 µ long). Setae of femur III stout, long setaceous (<italic>ca.</italic> 81 µ long). Proximal 2 setae of genu setaceous and subequal in length (51–60 µ). Tarsus with pre–apical seta setaceous.
                    </p><p>Leg IV: Coxae IV greatest width <italic>ca.</italic> 101 µ and mid–ventral length <italic>ca.</italic> 61 µ. Single seta setaceous and 40–46 µ long. Dorsal proximal setae of trochanter setaceous (<italic>ca.</italic> 56 µ long) and distal setae shorter (<italic>ca.</italic> 38 µ) long. Dorsal distal setae of femur long setaceous (<italic>ca.</italic> 103 µ); setae of genu IV setaceous and subequal in length (43–48 µ); tarsus IV with pre–apical setae setaceous.
                    </p><table-wrap position="float" orientation="portrait" id="T2"><label>Table 2.</label><caption><p>Length/width (in µ) of leg segments for females.</p></caption><table><tbody><tr><th rowspan="1" colspan="1"><bold>Segment</bold></th><th rowspan="1" colspan="1"><bold>Leg I</bold></th><th rowspan="1" colspan="1"><bold>Leg II</bold></th><th rowspan="1" colspan="1"><bold>Leg III</bold></th><th rowspan="1" colspan="1"><bold>Leg IV</bold></th></tr><tr><td rowspan="1" colspan="1">Trochanter</td><td rowspan="1" colspan="1">47/42</td><td rowspan="1" colspan="1">46/63</td><td rowspan="1" colspan="1">56/45</td><td rowspan="1" colspan="1">65/46</td></tr><tr><td rowspan="1" colspan="1">Femur</td><td rowspan="1" colspan="1">59/43</td><td rowspan="1" colspan="1">63/59</td><td rowspan="1" colspan="1">54/34</td><td rowspan="1" colspan="1">69/40</td></tr><tr><td rowspan="1" colspan="1">Genu</td><td rowspan="1" colspan="1">56/38</td><td rowspan="1" colspan="1">50/52</td><td rowspan="1" colspan="1">31/35</td><td rowspan="1" colspan="1">51/34</td></tr><tr><td rowspan="1" colspan="1">Tibia</td><td rowspan="1" colspan="1">60/35</td><td rowspan="1" colspan="1">38/45</td><td rowspan="1" colspan="1">32/41</td><td rowspan="1" colspan="1">47/35</td></tr><tr><td rowspan="1" colspan="1">Tarsus</td><td rowspan="1" colspan="1">100/30</td><td rowspan="1" colspan="1">85/31</td><td rowspan="1" colspan="1">98/26</td><td rowspan="1" colspan="1">228/39</td></tr></tbody></table></table-wrap><table-wrap position="float" orientation="portrait" id="T3"><label>Table 3.</label><caption><p>Leg segmental chaetotaxy for females.</p></caption><table><tbody><tr><th rowspan="1" colspan="1"><bold>Segment</bold></th><th rowspan="1" colspan="1"><bold>Leg I</bold></th><th rowspan="1" colspan="1"><bold>Leg II</bold></th><th rowspan="1" colspan="1"><bold>Leg III</bold></th><th rowspan="1" colspan="1"><bold>Leg IV</bold></th></tr><tr><td rowspan="1" colspan="1">Trochanter</td><td rowspan="1" colspan="1">1 — 1/3 — 1 (<bold>6</bold>) 
                                    </td><td rowspan="1" colspan="1">1 — 1/2 — 1 (<bold>5</bold>)
                                    </td><td rowspan="1" colspan="1">1 — 1/3 — 1 (<bold>6</bold>)
                                    </td><td rowspan="1" colspan="1">1 — 1/3 — 1 (<bold>6</bold>)
                                    </td></tr><tr><td rowspan="1" colspan="1">Femur</td><td rowspan="1" colspan="1">2 — 4/4 — 1 (<bold>11</bold>)
                                    </td><td rowspan="1" colspan="1">2 — 3/3 — 2 (<bold>10</bold>)
                                    </td><td rowspan="1" colspan="1">2 — 2/2 — 1 (<bold>7</bold>)
                                    </td><td rowspan="1" colspan="1">2 — 2/1 — 1 (<bold>6</bold>)
                                    </td></tr><tr><td rowspan="1" colspan="1">Genu</td><td rowspan="1" colspan="1">2 — 6/3 — 2 (<bold>13</bold>)
                                    </td><td rowspan="1" colspan="1">2 — 4/2 — 2 (<bold>10</bold>)
                                    </td><td rowspan="1" colspan="1">2 — 4/1 — 1 (<bold>8</bold>)
                                    </td><td rowspan="1" colspan="1">2 — 4/2 — 1 (<bold>9</bold>)
                                    </td></tr><tr><td rowspan="1" colspan="1">Tibia</td><td rowspan="1" colspan="1">2 — 6/3 — 2 (<bold>13</bold>)
                                    </td><td rowspan="1" colspan="1">1 — 4/3 — 2 (<bold>10</bold>)
                                    </td><td rowspan="1" colspan="1">2 — 4/1 — 1 (<bold>8</bold>)
                                    </td><td rowspan="1" colspan="1">2 — 4/3 — 1 (<bold>10</bold>)
                                    </td></tr><tr><td rowspan="1" colspan="1">Tarsus</td><td rowspan="1" colspan="1">3 — 6/6 — 3 (<bold>18</bold>)
                                    </td><td rowspan="1" colspan="1">3 — 4/4 — 3 (<bold>14</bold>)
                                    </td><td rowspan="1" colspan="1">3 — 4/5 — 3 (<bold>15</bold>)
                                    </td><td rowspan="1" colspan="1">3 — 4/5 — 3 (<bold>15</bold>)
                                    </td></tr></tbody></table></table-wrap><table-wrap position="float" orientation="portrait" id="T4"><label>Table 4.</label><caption><p>Length/width (in µ) of leg segments for Deutonymphs.</p></caption><table><tbody><tr><td rowspan="1" colspan="1"><bold>Segment</bold></td><td rowspan="1" colspan="1"><bold>Leg I</bold></td><td rowspan="1" colspan="1"><bold>Leg II</bold></td><td rowspan="1" colspan="1"><bold>Leg III</bold></td><td rowspan="1" colspan="1"><bold>Leg IV</bold></td></tr><tr><td rowspan="1" colspan="1">Trochanter</td><td rowspan="1" colspan="1">67/58</td><td rowspan="1" colspan="1">67/87</td><td rowspan="1" colspan="1">70/90</td><td rowspan="1" colspan="1">103/94</td></tr><tr><td rowspan="1" colspan="1">Femur</td><td rowspan="1" colspan="1">117/61</td><td rowspan="1" colspan="1">108/98</td><td rowspan="1" colspan="1">92/72</td><td rowspan="1" colspan="1">147/67</td></tr><tr><td rowspan="1" colspan="1">Genu</td><td rowspan="1" colspan="1">111/57</td><td rowspan="1" colspan="1">54/88</td><td rowspan="1" colspan="1">56/68</td><td rowspan="1" colspan="1">92/63</td></tr><tr><td rowspan="1" colspan="1">Tibia</td><td rowspan="1" colspan="1">141/56</td><td rowspan="1" colspan="1">73/88</td><td rowspan="1" colspan="1">73/64</td><td rowspan="1" colspan="1">110/58</td></tr><tr><td rowspan="1" colspan="1">Tarsus</td><td rowspan="1" colspan="1">191/47</td><td rowspan="1" colspan="1">166/48</td><td rowspan="1" colspan="1">183/45</td><td rowspan="1" colspan="1">254/43</td></tr></tbody></table></table-wrap><table-wrap position="float" orientation="portrait" id="T5"><label>Table 5.</label><caption><p>Leg segmental Chaetotaxy for Deutonymphs.</p></caption><table><tbody><tr><td rowspan="1" colspan="1"><bold>Segment</bold></td><td rowspan="1" colspan="1"><bold>Leg I</bold></td><td rowspan="1" colspan="1"><bold>Leg II</bold></td><td rowspan="1" colspan="1"><bold>Leg III</bold></td><td rowspan="1" colspan="1"><bold>Leg IV</bold></td></tr><tr><td rowspan="1" colspan="1">Trochanter</td><td rowspan="1" colspan="1">1 — 1/3 — 1 (<bold>6</bold>)
                                    </td><td rowspan="1" colspan="1">1 — 1/2 — 1 (<bold>5</bold>)
                                    </td><td rowspan="1" colspan="1">1 — 1/2 — 2 (<bold>6</bold>)
                                    </td><td rowspan="1" colspan="1">1 — 1/2 — 1 (<bold>5</bold>)
                                    </td></tr><tr><td rowspan="1" colspan="1">Femur</td><td rowspan="1" colspan="1">1 — 3/4 — 1 (<bold>9</bold>)
                                    </td><td rowspan="1" colspan="1">3 — 6/4 — 2 (<bold>15</bold>)
                                    </td><td rowspan="1" colspan="1">1 — 3/1 — 1 (<bold>6</bold>)
                                    </td><td rowspan="1" colspan="1">3 — 3/1 — 1 (<bold>8</bold>)
                                    </td></tr><tr><td rowspan="1" colspan="1">Genu</td><td rowspan="1" colspan="1">2 — 6/3 — 2 (<bold>13</bold>)
                                    </td><td rowspan="1" colspan="1">2 — 5/3 — 2 (<bold>12</bold>)
                                    </td><td rowspan="1" colspan="1">2 — 4/2 — 1 (<bold>9</bold>)
                                    </td><td rowspan="1" colspan="1">2 — 5/2 — 1 (<bold>10</bold>)
                                    </td></tr><tr><td rowspan="1" colspan="1">Tibia</td><td rowspan="1" colspan="1">2 — 6/4 — 2 (<bold>14</bold>)
                                    </td><td rowspan="1" colspan="1">1 — 4/3 — 2 (<bold>10</bold>)
                                    </td><td rowspan="1" colspan="1">2 — 3/2 — 1 (<bold>8</bold>)
                                    </td><td rowspan="1" colspan="1">2 — 4/2 — 2 (<bold>10</bold>)
                                    </td></tr><tr><td rowspan="1" colspan="1">Tarsus</td><td rowspan="1" colspan="1">4 — 8/5 — 4 (<bold>21</bold>)
                                    </td><td rowspan="1" colspan="1">3 — 5/4 — 3 (<bold>15</bold>)
                                    </td><td rowspan="1" colspan="1">3 — 5/5 — 3 (<bold>16</bold>)
                                    </td><td rowspan="1" colspan="1">3 — 3/5 — 3 (<bold>14</bold>)
                                    </td></tr></tbody></table></table-wrap><fig id="F11" position="float" orientation="portrait"><label>Figure 14.</label><caption><p>Line drawing of dny dorsum.</p></caption><graphic xmlns:xlink="http://www.w3.org/1999/xlink" xlink:href="ZooKeys-173-051-g011.jpg" position="float" orientation="portrait" xlink:type="simple"/></fig><fig id="F12" position="float" orientation="portrait"><label>Figure 15.</label><caption><p>Line drawing of dny venter.</p></caption><graphic xmlns:xlink="http://www.w3.org/1999/xlink" xlink:href="ZooKeys-173-051-g012.jpg" position="float" orientation="portrait" xlink:type="simple"/></fig><fig id="F13" position="float" orientation="portrait"><label>Figure 16.</label><caption><p>Anterior dorsum.</p></caption><graphic xmlns:xlink="http://www.w3.org/1999/xlink" xlink:href="ZooKeys-173-051-g013.jpg" position="float" orientation="portrait" xlink:type="simple"/></fig><fig id="F14" position="float" orientation="portrait"><label>Figure 17.</label><caption><p>Posterior dorsum.</p></caption><graphic xmlns:xlink="http://www.w3.org/1999/xlink" xlink:href="ZooKeys-173-051-g014.jpg" position="float" orientation="portrait" xlink:type="simple"/></fig><fig id="F15" position="float" orientation="portrait"><label>Figure 18.</label><caption><p>Gnathosoma.</p></caption><graphic xmlns:xlink="http://www.w3.org/1999/xlink" xlink:href="ZooKeys-173-051-g015.jpg" position="float" orientation="portrait" xlink:type="simple"/></fig><fig id="F16" position="float" orientation="portrait"><label>Figure 19.</label><caption><p>Chelicerae.</p></caption><graphic xmlns:xlink="http://www.w3.org/1999/xlink" xlink:href="ZooKeys-173-051-g016.jpg" position="float" orientation="portrait" xlink:type="simple"/></fig><fig id="F17" position="float" orientation="portrait"><label>Figure 20.</label><caption><p>Ventral shield.</p></caption><graphic xmlns:xlink="http://www.w3.org/1999/xlink" xlink:href="ZooKeys-173-051-g017.jpg" position="float" orientation="portrait" xlink:type="simple"/></fig><fig id="F18" position="float" orientation="portrait"><label>Figure 21.</label><caption><p>Anal shield.</p></caption><graphic xmlns:xlink="http://www.w3.org/1999/xlink" xlink:href="ZooKeys-173-051-g018.jpg" position="float" orientation="portrait" xlink:type="simple"/></fig><fig id="F19" position="float" orientation="portrait"><label>Figure 22.</label><caption><p>Peritreme.</p></caption><graphic xmlns:xlink="http://www.w3.org/1999/xlink" xlink:href="ZooKeys-173-051-g019.jpg" position="float" orientation="portrait" xlink:type="simple"/></fig></tp:treatment-sec><ref-list><ref id="B16"><mixed-citation xmlns:xlink="http://www.w3.org/1999/xlink" xlink:type="simple"><person-group><name name-style="western"><surname>Williams</surname><given-names>GL</given-names></name><name name-style="western"><surname>Smiley</surname><given-names>RI</given-names></name><name name-style="western"><surname>Redington</surname><given-names>BC</given-names></name></person-group> (<year>1978</year>)<article-title> A taxonomic study of the genus Haemogamasus in North America, with descriptions of two new species (Acari, Mesostigmata: Laelaptidae).</article-title><source>International Journal of Acarology </source><volume>4</volume>: <fpage>235</fpage>-<lpage>273</lpage>. <ext-link ext-link-type="uri" xlink:href="http://dx.doi.org/10.1080/01647957808683122" xlink:type="simple">doi: 10.1080/01647957808683122</ext-link></mixed-citation></ref></ref-list></tp:taxon-treatment>
